# Supplementary material for: Semi-field evaluation of the cumulative effects of a “Lethal House Lure” on malaria mosquito mortality
Source: Malar J. 2019 Aug 30;18:298. doi: 10.1186/s12936-019-2936-2 (PMC6716835; doi:10.1186/s12936-019-2936-2)
Supplement: Supplementary file 1 — Additional file 1. Scavenging on dead mosquitoes. This data file gives the number of dead mosquito cadavers recaptured out of the 250 dead mosquito cadavers released the night before. It helps estimating the scavenging on dead mosquitoes by ants. [file 12936_2019_2936_MOESM1_ESM.csv]

released	recaptured	treatment	released	recaptured	proporton recaptured	proportion scavenged on	mean scavenging	standard error
09-07-2018	09-08-2018	Open windows and eaves	250	122	0.49	0.51	0.49	0.02
9/14/18	9/15/18	Open windows and eaves	225	124	0.55	0.45
9/21/18	9/22/18	Open windows and eaves	270	131	0.49	0.51
