# Supplementary material for: Semi-field evaluation of the cumulative effects of a “Lethal House Lure” on malaria mosquito mortality
Source: Malar J. 2019 Aug 30;18:298. doi: 10.1186/s12936-019-2936-2 (PMC6716835; doi:10.1186/s12936-019-2936-2)
Supplement: Supplementary file 2 — Additional file 2. Cumulative recapture over two nights. This data files gives the cumulative proportion of mosquitoes entering huts over two nights regarding the hut treatment and mosquito age. [file 12936_2019_2936_MOESM2_ESM.csv]

Treatment	daterelease	date recaptured	test	night	day	age	released	recaptured in huts per nights	cumulative proportion in huts per night
Open windows and tubes	12-04-2017	12-05-2017	b	1	2	5	120	40	0.33
Open windows and tubes	12-04-2017	12-06-2017	b	2	2	5	120	30	0.58
Insecticide treated tubes and closed windows	12-06-2017	12-07-2017	c	1	3	4	90	0	0
Insecticide treated tubes and closed windows	12-06-2017	12-08-2017	c	2	3	4	90	0	0
Open windows and tubes	12/13/17	12/14/17	d	1	4	4	74	1	0.01
Open windows and tubes	12/13/17	12/15/17	d	2	4	4	74	17	0.24
Insecticide treated tubes and closed windows	03-05-2018	03-06-2018	e	1	5	4	140	0	0
Insecticide treated tubes and closed windows	03-05-2018	03-07-2018	e	2	5	4	140	0	0
Open windows and tubes	03-07-2018	03-08-2018	f	1	6	4	77	28	0.36
Open windows and tubes	03-07-2018	03-09-2018	f	2	6	4	77	38	0.86
Insecticide treated tubes and closed windows	03-12-2018	3/13/18	g	1	7	4	75	1	0.01
Insecticide treated tubes and closed windows	03-12-2018	3/14/18	g	2	7	4	75	0	0.01
Open windows and tubes	3/14/18	3/15/18	h	1	8	6	75	5	0.07
Open windows and tubes	3/14/18	3/16/18	h	2	8	6	75	15	0.27
Open windows and tubes	3/19/18	3/20/18	i	1	9	4	80	6	0.08
Open windows and tubes	3/19/18	3/21/18	i	2	9	4	80	26	0.4
Insecticide treated tubes and closed windows	3/21/18	3/22/18	j	1	10	4	90	1	0.01
Insecticide treated tubes and closed windows	3/21/18	3/23/18	j	2	10	4	90	0	0.01
Open windows and tubes	3/26/18	3/27/18	k	1	11	6	100	18	0.18
Open windows and tubes	3/26/18	3/28/18	k	2	11	6	100	43	0.61
Insecticide treated tubes and closed windows	3/28/18	3/29/18	l	1	12	4	100	0	0
Insecticide treated tubes and closed windows	3/28/18	3/30/18	l	2	12	4	100	0	0
Insecticide treated tubes and closed windows	04-04-2018	04-05-2018	m	1	13	5	100	0	0
Insecticide treated tubes and closed windows	04-04-2018	04-06-2018	m	2	13	5	100	1	0.01
Open windows and tubes	04-09-2018	04-10-2018	n	1	14	4	100	46	0.46
Open windows and tubes	04-09-2018	04-11-2018	n	2	14	4	100	22	0.68
Insecticide treated tubes and closed windows	4/23/18	4/24/18	o	1	15	5	100	0	0
Insecticide treated tubes and closed windows	4/23/18	4/25/18	o	2	15	5	100	0	0
Insecticide treated tubes and closed windows	4/25/18	4/26/18	p	1	16	5	100	0	0
Insecticide treated tubes and closed windows	4/25/18	4/26/18	p	2	16	5	100	1	0.01
Open windows and tubes	4/30/18	05-01-2018	q	1	17	4	100	13	0.13
Open windows and tubes	4/30/18	05-02-2018	q	2	17	4	100	52	0.65
Open windows and tubes	05-02-2018	05-03-2018	r	1	18	5	100	15	0.15
Open windows and tubes	05-02-2018	05-04-2018	r	2	18	5	100	46	0.61
Insecticide treated tubes and closed windows	05-07-2018	05-08-2018	s	1	19	3	110	0	0
Insecticide treated tubes and closed windows	05-07-2018	05-09-2018	s	2	19	3	110	0	0
Open windows and tubes	5/14/18	5/15/18	t	1	20	5	80	6	0.08
Open windows and tubes	5/14/18	5/16/18	t	2	20	5	80	17	0.29
Insecticide treated tubes and closed windows	5/16/18	5/17/18	u	1	21	4	100	0	0
Insecticide treated tubes and closed windows	5/16/18	5/18/18	u	2	21	4	100	0	0
