# Supplementary material for: Semi-field evaluation of the cumulative effects of a “Lethal House Lure” on malaria mosquito mortality
Source: Malar J. 2019 Aug 30;18:298. doi: 10.1186/s12936-019-2936-2 (PMC6716835; doi:10.1186/s12936-019-2936-2)
Supplement: Supplementary file 3 — Additional file 3. Cumulative recapture over four nights. This data files gives the cumulative proportion of mosquitoes entering huts over four nights regarding the hut treatment and mosquito age. [file 12936_2019_2936_MOESM3_ESM.csv]

Treatment	date released	date recaptured	test	night	age	released	recaptured in huts per nights	cumulative proportion in huts per night
Open windows and tubes	06-11-2018	06-12-2018	b	1	5	200	13	0.065
Open windows and tubes	06-11-2018	6/13/18	b	2	5	200	73	0.43
Open windows and tubes	06-11-2018	6/14/18	b	3	5	200	35	0.605
Open windows and tubes	06-11-2018	6/15/18	b	4	5	200	0	0.605
Open windows and tubes	6/25/18	6/26/18	d	1	3	140	45	0.321428571
Open windows and tubes	6/25/18	6/27/18	d	2	3	140	64	0.778571429
Open windows and tubes	6/25/18	6/28/18	d	3	3	140	7	0.828571429
Open windows and tubes	6/25/18	6/29/18	d	4	3	140	1	0.835714286
Open windows and tubes	07-08-2018	07-09-2018	f	1	6	200	18	0.09
Open windows and tubes	07-08-2018	07-10-2018	f	2	6	200	85	0.515
Open windows and tubes	07-08-2018	07-11-2018	f	3	6	200	57	0.8
Open windows and tubes	07-08-2018	07-12-2018	f	4	6	200	7	0.835
Open windows and tubes	7/30/18	7/31/18	i	1	4	160	27	0.16875
Open windows and tubes	7/30/18	08-01-2018	i	2	4	160	83	0.6875
Open windows and tubes	7/30/18	08-02-2018	i	3	4	160	14	0.775
Open windows and tubes	7/30/18	08-03-2018	i	4	4	160	1	0.78125
Open windows and tubes	8/13/18	8/14/18	k	1	5	160	67	0.41875
Open windows and tubes	8/13/18	8/15/18	k	2	5	160	38	0.65625
Open windows and tubes	8/13/18	8/16/18	k	3	5	160	16	0.75625
Open windows and tubes	8/13/18	8/17/18	k	4	5	160	8	0.80625
Open windows and tubes	09-03-2018	09-04-2018	m	1	3	170	65	0.382352941
Open windows and tubes	09-03-2018	09-05-2018	m	2	3	170	61	0.741176471
Open windows and tubes	09-03-2018	09-06-2018	m	3	3	170	14	0.823529412
Open windows and tubes	09-03-2018	09-07-2018	m	4	3	170	7	0.864705882
Insecticide treated tubes and closed windows	5/28/18	5/29/18	a	1	3	200	0	0
Insecticide treated tubes and closed windows	5/28/18	5/30/18	a	2	3	200	0	0
Insecticide treated tubes and closed windows	5/28/18	5/31/18	a	3	3	200	0	0
Insecticide treated tubes and closed windows	5/28/18	06-01-2018	a	4	3	200	0	0
Insecticide treated tubes and closed windows	6/18/18	6/19/18	c	1	5	140	0	0
Insecticide treated tubes and closed windows	6/18/18	6/20/18	c	2	5	140	0	0
Insecticide treated tubes and closed windows	6/18/18	6/21/18	c	3	5	140	0	0
Insecticide treated tubes and closed windows	6/18/18	6/22/18	c	4	5	140	0	0
Insecticide treated tubes and closed windows	07-02-2018	07-03-2018	e	1	4	200	0	0
Insecticide treated tubes and closed windows	07-02-2018	07-04-2018	e	2	4	200	0	0
Insecticide treated tubes and closed windows	07-02-2018	07-05-2018	e	3	4	200	0	0
Insecticide treated tubes and closed windows	07-02-2018	07-06-2018	e	4	4	200	0	0
Insecticide treated tubes and closed windows	7/17/18	7/18/18	g	1	3	200	0	0
Insecticide treated tubes and closed windows	7/17/18	7/19/18	g	2	3	200	0	0
Insecticide treated tubes and closed windows	7/17/18	7/20/18	g	3	3	200	0	0
Insecticide treated tubes and closed windows	7/17/18	7/21/18	g	4	3	200	0	0
Insecticide treated tubes and closed windows	08-06-2018	08-07-2018	j	1	4	170	0	0
Insecticide treated tubes and closed windows	08-06-2018	08-08-2018	j	2	4	170	0	0
Insecticide treated tubes and closed windows	08-06-2018	08-09-2018	j	3	4	170	0	0
Insecticide treated tubes and closed windows	08-06-2018	08-10-2018	j	4	4	170	0	0
Insecticide treated tubes and closed windows	8/27/18	8/28/18	l	1	3	200	0	0
Insecticide treated tubes and closed windows	8/27/18	8/29/18	l	2	3	200	0	0
Insecticide treated tubes and closed windows	8/27/18	8/30/18	l	3	3	200	0	0
Insecticide treated tubes and closed windows	8/27/18	8/31/18	l	4	3	200	0	0
